# Supplementary material for: Cotton RSG2 Mediates Plant Resistance against Verticillium dahliae by miR482b Regulation
Source: Biology (Basel). 2023 Jun 23;12(7):898. doi: 10.3390/biology12070898 (PMC10376429; doi:10.3390/biology12070898)
Supplement: Supplementary file 1 [file biology-12-00898-s001.zip]

Archive with 2 entries (2 files):
- Supplemental Figures.pdf
- Supplemental Table S1.xlsx
